# Supplementary material for: Bilayer-Embedded Lipid Droplets Coated with Perilipin-2 Display a Pancake Shape
Source: Int J Mol Sci. 2023 Jan 20;24(3):2072. doi: 10.3390/ijms24032072 (PMC9916705; doi:10.3390/ijms24032072)
Supplement: Supplementary file 1 [file ijms-24-02072-s001.zip]

Archive with 1 entries (1 files):
- ijms-2111396-supplementary-Video S1.avi
